# Supplementary material for: Vanadium Nitride Nanoparticles Grown on Carbon Fiber Cloth as an Advanced Binder-Free Anode for the Storage of Sodium and Potassium Ions
Source: Materials (Basel). 2023 Aug 25;16(17):5820. doi: 10.3390/ma16175820 (PMC10488474; doi:10.3390/ma16175820)
Supplement: Supplementary file 1 [file materials-16-05820-s001.zip]

Archive with 1 entries (1 files):
- materials-2546931-supplementary.pdf
